# Supplementary material for: Circulating Exosomal microRNAs as Predictive Biomarkers of Neoadjuvant Chemotherapy Response in Breast Cancer
Source: Curr Oncol. 2022 Jan 28;29(2):613–30. doi: 10.3390/curroncol29020055 (PMC8870357; doi:10.3390/curroncol29020055)
Supplement: Supplementary file 1 [file curroncol-29-00055-s001.zip]

Archive with 1 entries (1 files):
- curroncol-1512088-supplementary.pdf
